# Supplementary material for: Near-Death Quality of Life in Cancer Patients on Home Parenteral Nutrition
Source: Nutrients. 2025 Jan 13;17(2):271. doi: 10.3390/nu17020271 (PMC11767650; doi:10.3390/nu17020271)
Supplement: Supplementary file 1 [file nutrients-17-00271-s001.zip]

Archive with 1 entries (1 files):
- nutrients-3388400-supplementary.pdf
